# Supplementary material for: How to Create and Evaluate a Resident-Led Audio Program: Six Clinical Podcasts for Medicine House Staff
Source: MedEdPORTAL. 2020 Dec 30;16:11062. doi: 10.15766/mep_2374-8265.11062 (PMC7780742; doi:10.15766/mep_2374-8265.11062)
Supplement: Supplementary file 1 — Needs Assessment Questionnaire.docxPre- and Postsurveys.docxDevelopers Guide.docxCompleted Developers Guide.docxGI Bleed.mp3SVT.mp3Toxidromes Part 1.mp3Transfusion Reactions.mp3Hypoxemic Respiratory Failure.mp3WCT.mp3 [file mep_2374-8265.11062-s001.zip]

Archive with 11 entries (11 files):
- A. Needs Assessment Questionnaire.docx
- B. Pre- and Postsurveys.docx
- C. Developers Guide.docx
- D. Completed Developers Guide.docx
- E. GI Bleed.mp3
- F. SVT.mp3
- G. Toxidromes Part 1.mp3
- H. Transfusion Reactions.mp3
- I. Hypoxemic Respiratory Failure.mp3
- J. WCT.mp3
- _Educational_Summary_Report_11062.pdf
